# Supplementary material for: Neurobehavioral recovery in patients who emerged from prolonged disorder of consciousness: a retrospective study
Source: BMC Neurol. 2020 May 20;20:198. doi: 10.1186/s12883-020-01758-5 (PMC7238564; doi:10.1186/s12883-020-01758-5)
Supplement: Supplementary file 1 — Additional file 1. Demographic data. Demographic data including age ranges, sex, level of consciousness at admission, etiology, injury type, craniectomy, cranioplasty, CRS-R score at admission, hydrocephalus, presence of VP shunt, anti-epileptic drug, seizure, education, duration of disorder of consciousness, and emergence from DOC are described. [file 12883_2020_1758_MOESM1_ESM.xlsx]

## Sheet: Sheet1
															Emergence time Data Analysis			Dependent variable
1 : Male 2 : Female	0: 0-9 1: 10-19 2: 20-29 3: 30-39 4: 40-49 5: 50-59 6: 60-69 7: 70-79 8: 80-89 9: 90-99	1 : PVS/UWS 2 : MCS	1 : TBI 2 : Ischemic or hemorrhagic stroke, cerebral anoxia , other encephalopathy	1 : extra-axial hemorrhage 2 : intra-axial lesion	1. Present 2. Absent	1. Present 2. Absent	Continuous variable	Continuous variable	1. Present 2. Absent	1. Present 2. Absent	1: continued 2: discontinued or not prescribed	1: presence of seizure event 2: absence of seizure event	1. <12yrs 2. >= 12yrs		1. Present 2. Absent			1 : Present 2 : Absent
Sex	Age Ranges	Level of consicousness at admission	Etiology	Injury Type	Craniectomy	Cranioplasty	Transfer Time	Admission CRS	Hydrocephalus	Presence of VP shunt	Anti Epileptic Drug	Seizure	Education	Duration of DOC	Emergence from DOC	Onset Date	Date of Emergence from DOC (or Date of the Last CRS-R Examination in Not-emerged subjects)	Emergence from DOC
1	6	1	1	2	1	1	214	4	1	1	2	2	1	698	2	2014-04-11	2015-02-11	2
1	2	2	1	1	1	1	120	14	2	2	1	2	2	123	1	2014-08-14	2014-12-15	1
1	1	2	1	2	1	1	376	16	2	2	1	2	2	477	1	2014-10-01	2016-01-21	1
1	2	2	2	NA	2	2	245	13	2	2	2	2	2	678	2	2014-06-11	2015-05-19	2
1	5	2	1	2	1	2	407	9	1	1	2	2	2	454	1	2013-10-30	2015-01-27	1
1	6	2	1	2	1	1	630	12	1	1	1	2	2	658	2	2013-05-10	2015-02-27	2
2	6	2	1	2	2	2	533	16	1	1	2	2	2	575	1	2013-09-29	2015-04-27	1
1	2	1	1	2	1	1	236	4	2	2	1	2	2	326	2	2014-06-05	2015-04-27	2
2	5	2	2	2	2	2	1113	10	1	1	1	2	2	1197	2	2012-01-12	2015-04-23	2
2	5	1	1	2	2	2	584	6	2	2	1	2	2	597	2	2014-10-25	2016-06-13	2
1	1	1	1	2	1	1	688	8	1	1	1	1	2	779	2	2013-04-14	2015-06-02	2
1	4	2	1	1	1	1	59	17	2	2	1	2	2	85	1	2014-12-29	2015-03-24	1
1	6	1	1	2	1	1	131	7	2	1	2	2	2	200	1	2014-10-23	2015-05-11	1
1	7	2	2	NA	2	2	207	19	1	1	1	2	2	209	1	2014-10-02	2015-04-29	1
2	1	2	2	2	1	1	528	15	1	2	1	2	2	814	2	2013-10-07	2015-06-19	2
1	6	2	2	2	1	1	146	13	1	2	1	2	2	217	1	2014-12-02	2015-07-07	1
1	6	1	1	2	2	2	79	2	1	1	2	2	2	220	2	2015-02-02	2015-09-10	2
2	5	2	2	1	2	2	59	10	1	2	2	2	2	154	1	2015-02-20	2015-07-24	1
1	3	1	1	2	2	2	87	6	1	2	2	2	2	128	1	2015-02-08	2015-06-16	1
2	3	2	2	NA	2	2	209	12	2	2	2	2	2	284	1	2014-09-26	2015-07-07	1
1	6	1	2	2	2	2	129	1	1	2	2	2	2	220	2	2015-01-31	2015-09-08	2
1	1	1	1	2	1	1	884	7	1	1	1	2	1	927	2	2013-06-12	2015-12-26	2
1	2	2	1	2	2	2	204	10	2	2	1	2	2	231	1	2015-05-12	2015-12-29	1
2	5	1	2	2	1	1	444	1	1	2	1	2	2	532	2	2014-10-24	2016-04-08	2
1	3	1	1	2	1	1	306	5	1	2	1	2	1	680	2	2015-02-25	2016-04-01	2
1	5	1	2	2	1	1	193	2	1	1	1	2	2	255	2	2015-06-06	2016-02-16	2
2	2	2	1	2	1	1	216	14	1	2	2	2	2	313	1	2015-05-20	2016-03-28	1
1	4	2	1	2	2	2	169	12	2	2	2	2	2	347	2	2015-07-05	2016-06-16	2
2	1	1	2	2	1	1	443	7	1	1	2	2	1	453	2	2015-02-28	2016-05-26	2
2	2	1	2	2	1	2	98	4	2	2	2	2	2	422	2	2015-11-16	2016-04-20	2
1	8	2	2	1	2	2	35	16	2	2	1	2	1	64	1	2016-01-13	2016-03-17	1
2	6	1	2	1	2	2	74	6	1	2	1	2	1	276	2	2016-01-08	2016-04-07	2
2	5	2	2	1	2	2	370	10	1	1	1	2	2	379	1	2015-04-14	2016-04-27	1
1	6	1	1	2	1	2	123	5	1	2	1	1	1	171	2	2015-11-23	2016-05-12	2
1	1	1	1	2	1	2	96	4	2	2	1	1	2	190	2	2015-12-30	2016-07-07	2
2	7	1	2	2	2	2	91	5	2	2	1	1	2	160	2	2016-02-02	2016-07-11	2
2	6	1	1	2	1	1	222	5	1	2	1	2	1	272	2	2015-09-23	2016-06-21	2
1	3	2	1	2	1	1	97	13	2	1	1	2	2	132	1	2015-11-26	2016-04-06	1
1	4	2	1	2	1	1	84	13	1	1	2	2	2	135	1	2016-02-22	2016-07-06	1
1	4	1	2	2	1	1	205	8	1	1	1	2	2	345	1	2015-04-20	2016-03-30	1
1	4	2	2	NA	2	2	101	14	2	2	1	2	2	131	1	2015-11-22	2016-04-01	1
1	3	1	1	1	2	2	70	7	2	2	1	2	2	112	1	2016-06-15	2016-10-05	1
1	8	2	1	2	2	2	133	18	2	2	1	2	1	181	1	2016-06-01	2016-11-29	1
2	6	2	1	1	2	2	85	10	1	2	1	2	1	86	1	2016-07-27	2016-10-21	1
2	5	2	2	2	1	1	1105	17	2	2	1	2	2	1143	1	2013-09-17	2016-11-03	1
2	1	1	2	2	1	1	-42016	5	1	2	2	2	1	651	2	2015-01-12	2016-10-21	2
1	3	1	1	2	2	2	-42504	2	2	2	1	2	NA	262	2	2016-05-14	2017-02-06	2
2	0	1	1	2	1	1	-42243	7	2	2	1	1	1	524	2	2015-08-27	2017-02-01	2
1	5	1	2	2	2	2	-42643	2	2	2	2	2	2	128	2	2016-09-30	2017-01-09	2
1	4	2	1	2	2	2	-42428	10	2	2	1	2	2	340	2	2016-02-28	2017-02-07	2
