# Supplementary material for: Neurobehavioral recovery in patients who emerged from prolonged disorder of consciousness: a retrospective study
Source: BMC Neurol. 2020 May 20;20:198. doi: 10.1186/s12883-020-01758-5 (PMC7238564; doi:10.1186/s12883-020-01758-5)
Supplement: Supplementary file 2 — Additional file 2. CRS-R scores data. Total score and six neurobehavior domains based on the JFK Coma Recovery Scale-Revised (CRS-R) at admission and at discharge of enrolled patients are demonstrated. [file 12883_2020_1758_MOESM2_ESM.xlsx]

## Sheet: Sheet1
1. Present 2. Absent	JFKk CRS-R score at admission							JFKk CRS-R score at discharge
Emergence from MCS	Auditory	Visual	Motor	Oromotor	Communication	Arousal	total	Auditory	Visual	Motor	Oromotor	Communication	Arousal	total
2	1	0	2	0	0	1	4	1	0	2	1	0	1	5
1	3	4	3	1	0	3	14	4	5	6	2	2	3	22
1	3	3	5	1	1	3	16	4	4	5	2	2	3	20
2	2	3	4	1	1	2	13	2	3	4	1	1	2	13
1	2	2	2	1	1	1	9	4	3	3	1	2	2	15
2	3	3	3	0	1	2	12	3	3	3	0	1	2	12
1	2	4	5	2	1	2	16	4	5	6	2	2	3	22
2	1	1	0	1	0	1	4	1	1	0	1	0	1	4
2	2	3	2	1	0	2	10	1	2	1	2	0	2	8
2	1	1	2	0	0	2	6	2	3	3	1	0	2	11
2	1	1	2	2	0	2	8	1	1	2	2	0	2	8
1	3	4	4	2	1	3	17	3	4	6	2	1	3	19
1	1	1	1	2	1	1	7	3	4	6	2	1	3	19
1	3	5	5	2	1	1	17	3	5	6	3	2	3	22
2	4	5	1	2	0	3	15	4	5	1	2	0	3	15
1	2	2	5	2	0	2	13	3	4	6	2	0	3	18
2	0	0	0	0	0	2	2	2	3	2	1	0	2	10
1	1	3	3	1	0	2	10	3	4	6	3	1	2	19
1	1	0	2	2	0	1	6	4	4	5	3	2	3	21
1	1	2	5	0	0	2	10	4	5	6	3	2	3	23
2	0	0	1	0	0	0	1	0	0	1	1	0	2	4
2	2	0	2	1	0	2	7	2	0	2	1	0	2	7
1	3	4	1	0	0	3	11	4	4	4	0	2	3	17
2	0	0	0	0	0	1	1	1	0	2	1	1	2	7
2	1	0	1	1	0	2	5	2	1	1	1	0	2	7
2	1	0	1	0	0	0	2	2	3	3	1	1	2	12
1	3	3	4	1	1	2	14	4	3	5	1	2	3	18
2	3	1	4	1	1	2	12	3	2	4	2	1	3	15
2	1	1	2	1	0	2	7	1	1	2	1	0	2	7
2	1	0	1	0	0	2	4	1	1	1	0	0	2	5
1	3	4	4	2	1	2	16	4	5	6	3	2	3	23
2	1	1	2	2	0	2	8	1	3	5	3	1	2	15
1	2	1	4	1	0	2	10	4	5	6	3	2	3	23
2	1	1	1	1	0	1	5	1	1	3	1	0	1	7
2	1	1	0	0	0	2	4	1	1	2	0	0	2	6
2	1	1	0	1	0	2	5	1	1	2	1	0	1	6
2	1	1	2	0	0	1	5	1	3	3	1	0	1	9
1	2	2	4	2	1	2	13	4	5	6	3	2	3	23
1	3	2	3	0	1	3	12	3	5	6	2	1	3	20
1	2	2	1	1	1	2	9	4	4	6	2	2	3	21
1	3	3	3	2	1	2	14	4	3	4	3	2	3	19
1	1	1	2	1	0	2	7	4	5	6	3	2	3	23
1	3	4	5	2	1	3	18	4	5	4	2	2	3	20
1	2	2	2	1	1	2	10	4	5	6	3	2	3	23
1	4	3	5	2	1	2	17	4	3	5	2	2	3	19
2	0	0	2	1	0	2	5	0	0	2	1	0	2	5
2	0	0	1	0	0	1	2	1	2	1	1	0	2	7
2	1	1	2	1	0	2	7	1	1	2	1	0	2	7
2	0	0	0	0	0	2	2	0	0	0	0	0	2	2
2	1	3	2	1	0	2	9	2	3	4	1	0	2	12
